# Supplementary material for: Association of aflatoxin B1 levels with mean CD4 cell count and uptake of ART among HIV infected patients: A prospective study
Source: PLoS One. 2022 Jan 27;17(1):e0260873. doi: 10.1371/journal.pone.0260873 (PMC8794094; doi:10.1371/journal.pone.0260873)
Supplement: S1 Dataset — (XLSX) [file pone.0260873.s003.xlsx]

## Sheet: afla_2021
IDA	mm_store	AFLATOXIN	VIRAL_LOAD	EthnicGroup	Sex	DrinkAlcohol	HealthStatus	HIVKnowledgeYears	CD4_bas	HBV	age_cat	CD4_cat	marital	religion	ppf_grow	ppf_buy	ppm_store	rank_ses	afla_cat	ARTstatus	__Sep_year1	__Jan_year1	__Feb_year1	__Mar_year1	__Apr_year1	__May_year1	__Jun_year1	__Jul_year1	__Aug_year1	__Sep_year1	__Oct_year1	__Nov_year1	__Dec_year1	__Jan_year2	__Feb_year2	__Mar_year2	__Apr_year2	__May_year2	__Jun_year2	__Jul_year2	__Aug_year2	__Sep_year2	__Oct_year2	__Nov_year2	__Dec_year2	__Jan_year3	__Feb_year3	__Mar_year3	__Apr_year3
00001/09	2	10.08	3580	Group 1:Akan	M	Yes	Average health	2008	614	N	2	1	1	1	0	1	1	1	low	0											524							501							532
00003/08	1	41.04	8410	Group 5: Ewe, Dagati, Sisala, Wala, Grussi, Frafra and unknown	F	No	Very healthy	2008	834	N	1	1		1	1	2	1	0	high	0
00005/08	1	1.24	7640	Group 1:Akan	F	No	Average health	2008	657	N	2	1	1	1	0	2	1	2	low	0						567						595
00005/09	1	29.5	158000	Group 1:Akan	F	No	Average health	2009	553	N	2	1	1	1	0	1	1		high	1												665								925						507
00009/06	1	8.22	18300	Group 1:Akan	F	No	Very healthy	2006	361	N	1	1	3	1	1	2	1	2	low	1																				302
00010/09	2	33.68	178000	Group 1:Akan	F	No	Average health	2009	955	N	1	1	1	1	0	2	2	1	high	0									955							387			558
00011/08	3	14.03		Group 1:Akan	F	No	Very healthy	2008	745	N	2	1	3	1	2	1	1	0	low	0																718						1165						693
00012/07	1	3.44	3590	Group 1:Akan	F	No	Average health	2007	333	N	2	0	1	1	2	2	1	0	low	1						358							404						310
00012/08	1	10.77	99	Group 1:Akan	M	No	Average health	2008	738	N	3	1	1	1	2	2	2	0	low	0					738	619						557
00015/09	1	11.83	82000	Group 1:Akan	M	No	Average health	2009	549	N	3	1	1	2	2	2	1	2	low	0										575								754										508
00016/07	1	0.2	3350	Group 1:Akan	F	No	Very healthy	2008	863	N	2	1	1	1	0	1	1	1	low	1																			1203						604		534
00017/07	1	26.85	164000		F	Yes	Very healthy	2007	964	N	1	1	1	1	1	2	2	0	high	0
00018/09		18.89	99		M				384	P	3	1							high	0
00020/06	2	4.23	19800	Group 5: Ewe, Dagati, Sisala, Wala, Grussi, Frafra and unknown	F	No	Average health	2006	581	N	3	1	1	1	0	2	2	2	low	1																												585
00021/08	1	0.2	41900	Group 1:Akan	F	No	Average health	2008	674	N	3	1	3	1	2	2	1	0	low	0																767						878
00022/09		4.21	57499	Group 1:Akan	F	No	Average health	2009	330	N	3	0	1	1	0	2	3	2	low	1														306		306			334
00024/08	1	16.83	54600	Group 4:Moshi, Hausa, Waa, Kokama, Busani, Gungui, and Zugu	F	No	Average health	2008	528	N	1	1	1	1	0	1	1	1	high	0
00025/06		2.7	137000	Group 1:Akan	F	No	Very healthy		874	N	2	1	1		0	2		0	low	0
00026/09	3	2.85	188000	Group 1:Akan	M	No	Average health	2009	306	N	3	0	1	1	2	2	1		low	1				306								194									237
00027/07	2	5.06	508	Group 1:Akan	M	No	Very healthy	2007	824	N	3	1	1	1	1	2	2	2	low	0
00027/08	1	0.75	73900	Group 1:Akan	F	No	Very healthy	2008	591	N	3	1	1	1			1		low	1												432						308								501
00030/08	1	4.37	204	Group 1:Akan	M	No	Very healthy	2008	607	N	3	1	1	1	0	1	1	2	low	0
00030/09	1	0.2	23600	Group 1:Akan	F	No	Very healthy	2009	335	P	3	0	2	2	2	2	1	1	low	1																	296						390	390
00031/09	2	19.49	8360	Group 1:Akan	F	No	Average health	2009	890	P	2	1	1	1	1	2	2	1	high	0						887
00042/08	1	98.01	197000	Group 1:Akan	F	No	Very healthy	2008	419	N	2	1	2	1	0	2	1	0	high	1																					83
00042/09	1	11.85	1810	Group 1:Akan	F	No	Average health	2009	884	N	2	1	1	1	0	1	1	0	low	0
00043/09	1	1.98	13300	Group 1:Akan	F	No	Very healthy	2009	560	N	1	1	1	1	0	1	1	2	low	0
00045/09	1	5.17	436000	Group 1:Akan	F	No	Average health	2009	324	N	2	0	3	1	1	2	1	0	low	1															298		331								360
00046/07	1	3.81	76400	Group 3: Dagbani, Basare/Basali, Gonja and Konkomba	F	No	Very healthy	2007	398	N	1	1	1	1	0	1	1	1	low	1																838							666
00047/09	1	5.71	99	Group 1:Akan	F	No	Very healthy	2009	1444	P	2	1	1	2	0	1	1	1	low	0
00049/09	2	9.43	19300	Group 1:Akan	F	No	Very healthy	2009	786	N	2	1	1	1	2	2	2	2	low	1																							354					162
00050/06	1	11.3	26600	Group 5: Ewe, Dagati, Sisala, Wala, Grussi, Frafra and unknown	F	No	Very healthy	2006	1130	N	2	1	1	1	0	1	1	1	low	0
00050/09	2	2.5	11500	Group 1:Akan	F	No	Very healthy	2009	378	N	2	1	2	1	0	2	2	0	low	1
00050/09	2	2.5	11500	Group 1:Akan	F	No	Very healthy	2009	378	N	2	1	2	1	0	2	2	0	low	1
00052/07	1	8.01	1020	Group 5: Ewe, Dagati, Sisala, Wala, Grussi, Frafra and unknown	F	No	Average health	2007	731	N	1	1	1	1	0	1	1	1	low	1																		430	629	834
00055/09	1	37.78	121000	Group 4:Moshi, Hausa, Waa, Kokama, Busani, Gungui, and Zugu	M	No	Very healthy	2008	546	N	3	1	1	2	0	1	1	1	high	0																		372											353
00056/08	1	18.37	119000	Group 5: Ewe, Dagati, Sisala, Wala, Grussi, Frafra and unknown	F	No	Very healthy	2008	338	N	2	0	1	1	0	2		0	high	1														892						577							475
00057/09	2	46.86	2960000	Group 1:Akan	F	Yes	Poor health	2009	357	N	2	1	2	1	1	1	2	0	high	1												1133										1028							1336
00058/08	1	6.72	61500	Group 1:Akan	F	Yes	Average health	2008	953	N	1	1	3	1	1	2	1	0	low	0							1079					1159													800
00058/09		11.78	4860	Group 3: Dagbani, Basare/Basali, Gonja and Konkomba	M	No	Average health	2007	574	N	3	1	3	2				2	low	1		522	574																550
00062/07	2	11.64	99	Group 5: Ewe, Dagati, Sisala, Wala, Grussi, Frafra and unknown	M	Yes	Very healthy	2007	1294	N	3	1	1	1	1	1	2	2	low	0							784				1827
00062/07	2	11.64	99	Group 5: Ewe, Dagati, Sisala, Wala, Grussi, Frafra and unknown	M	Yes	Very healthy	2007	1294	N	3	1	1	1	1	1	2	2	low	0							784				1827
00062/09	1	23.3	2010	Group 1:Akan	F	No	Very healthy	2009	377	N	3	1	2	1	0	1	1	0	high	1								386											228
00063/06	2	6.22	34400	Group 1:Akan	F	No	Average health	2006	548	N	3	1	1	2	2	2	2	1	low	0									536							438								404
00064/09	1	18.58	48300	Group 1:Akan	F	No	Very healthy	2009	366	N	1	1	1	1	0	2	2		high	1							366											542					200	200
00067/09	1	4.47	3120	Group 1:Akan	F	No	Very healthy	2009	578	N	3	1	2	1	0	1	1	2	low	0															415							600				538
00073/07	1	3.91	99	Group 4:Moshi, Hausa, Waa, Kokama, Busani, Gungui, and Zugu	F	No	Very healthy	2007	1534	P	2	1	1	2	0	1	1	1	low	0					1534						1242
00073/08	1	4.4	6040	Group 1:Akan	F	No	Very healthy	2008	730	N	1	1	1	1	0	1	1	2	low	1												758						755									628
00074/08	1	27.54	10800	Group 1:Akan	M	No	Very healthy	2008	759	P	2	1	3	1	0	2	1	2	high	0
00079/07	2	8.21	99	Group 5: Ewe, Dagati, Sisala, Wala, Grussi, Frafra and unknown	M	No	Average health	2007	946	N	3	1	1	1	0	2	2	2	low	0
00081/08	3	13.36	21200	Group 1:Akan	M	No	Very healthy	2008	982	N	3	1	1		2	2	3	1	low	0													512					752		752									521
00083/08	3	13.84	149000	Group 1:Akan	M	No	Very healthy	2008	323	N	2	0	3	1	0	1	1	0	low	1														344						699
00087/07	1	11.45	102000	Group 5: Ewe, Dagati, Sisala, Wala, Grussi, Frafra and unknown	F	No	Very healthy		708	N	1	1	1	2	1	2	2	1	low	0																		652								539
00088/08	1	10.37	357000	Group 4:Moshi, Hausa, Waa, Kokama, Busani, Gungui, and Zugu	F	No	Average health	2008	784	N	2	1	1	1	0	1	1	0	low	0
00089/07	1	12	13000	Group 1:Akan	F	No	Very healthy	2007	424	N	3	1	1	1	0	2	1	0	low	1						424									562	562					250						318
00091/08	1	0.47	299	Group 1:Akan	F	No	Average health	2008	927	N	3	1	1	1	0	1	1	0	low	0			927								551						700											585
00092/08		5.75	4320	Group 1:Akan	F	No	Average health	2008	515	N	2	1	1	1	0	1		2	low	0
00093/09	1	1.38	11300	Group 1:Akan	F	No	Average health	2009	950	P	1	1	3	1	2	1	1	0	low	0
00094/07	1	6.92	99	Group 1:Akan	F	No	Very healthy	2007	934	N	2	1	1	1	2	2	1	2	low	0
00096/09	1	3.91	346000	Group 1:Akan	F	No	Average health	2009	422	N	2	1	1	1	0	1	1	2	low	0
00096/09	1	3.91	346000	Group 1:Akan	F	No	Average health	2009	422	N	2	1	1	1	0	1	1	2	low	0
00103/07	2	3.73	99	Group 1:Akan	F	No	Very healthy	2007	885	N	1	1	3	1	2	2	3	1	low	0					885										809													438
00106/08	1	3.7	931	Group 1:Akan	F	No	Average health	2008	812	N	2	1	1	1	0	1	1	0	low	0													966						1082							1146
00106/09	1	60.99	93400	Group 1:Akan	F	No	Very healthy	2009	558	N	3	1	1	1		2	2	0	high	0																247										489
00110/07	2	18.31	24900	Group 1:Akan	F	Yes	Average health	2007	661	N	1	1	3	1	2	1	2	2	high	0												854								1013						935
00112/08	2	7.57	7240	Group 5: Ewe, Dagati, Sisala, Wala, Grussi, Frafra and unknown	F	Yes	Very healthy	2008	606	N	2	1	1	1	2	2	1	1	low	0
00113/08	1	9.01	54300	Group 5: Ewe, Dagati, Sisala, Wala, Grussi, Frafra and unknown	M	Yes	Very healthy		721	N	2	1	1	1	2	2	1	2	low	0
00115/09	2	11.89	50800	Group 1:Akan	F	No	Very healthy	2009	838	N	2	1	1	1	0	2	2	1	low	0								838				416				542							398			747		747
00115/09	2	11.89	50800	Group 1:Akan	F	No	Very healthy	2009	838	N	2	1	1	1	0	2	2	1	low	0								838				416				542							398			747		747
00115/09	2	11.89	50800	Group 1:Akan	F	No	Very healthy	2009	838	N	2	1	1	1	0	2	2	1	low	0								838				416				542							398			747		747
00115/09	2	11.89	50800	Group 1:Akan	F	No	Very healthy	2009	838	N	2	1	1	1	0	2	2	1	low	0								838				416				542							398			747		747
00116/08	1	18.01	26900	Group 1:Akan	F	No	Average health	2008	359	N	2	1	1	1	2	2	1	0	high	0																	440
00117/08	1	5.12	60700	Group 1:Akan	F	No	Very healthy	2008	1207	N	1	1	1	1	1	1	1	0	low	0
00120/08	1	7.27	50500	Group 1:Akan	F	No	Average health	2007	328	N	2	0	1	1	0	1	1	1	low	1						263					520																	423
00120/09	1	14.36	38000	Group 1:Akan	M	No	Very healthy		690	N	3	1	1	1	2	2		2	low	0								690						688									618
00121/09	1	0.2	163000	Group 1:Akan	F	No	Average health	2009	502	N	3	1	1	1	1	1	2	1	low	0
00121/09	1	0.2	163000	Group 1:Akan	F	No	Average health	2009	502	N	3	1	1	1	1	1	2	1	low	0
00122/09	1	7.04	348000	Group 1:Akan	M	Yes	Average health	2009	590	N	3	1	3	1	0	1	1	1	low	0
00124/07	1	8.82	17700	Group 4:Moshi, Hausa, Waa, Kokama, Busani, Gungui, and Zugu	F	No	Very healthy	2007	874	N	2	1	1	2	0	2	1	2	low	0					874														914										791
00125/09		4.07	95600		M				466	N	3	1							low	1														440		282												407
00126/09	1	2.91	83900	Group 5: Ewe, Dagati, Sisala, Wala, Grussi, Frafra and unknown	M	No	Very healthy	2009	479	N	1	1	3	1	0	1	1	2	low	0																		416						406
00126/09	1	2.91	83900	Group 5: Ewe, Dagati, Sisala, Wala, Grussi, Frafra and unknown	M	No	Very healthy	2009	479	N	1	1	3	1	0	1	1	2	low	0																		416						406
00128/08	1	16.18	56	Group 1:Akan	M	No	Very healthy	2008	841	N	2	1	1	1	1	2	1	1	high	0
00128/08	1	16.18	56	Group 1:Akan	M	No	Very healthy	2008	841	N	2	1	1	1	1	2	1	1	high	0
00129/09		0.2	99	Group 1:Akan	F	No	Average health		576	N	3	1	2	1				1	low	1											953								783								138
00130/08	2	4.34	69300	Group 1:Akan	F	No	Very healthy	2008	480	N	2	1	1	1			1	1	low	0
00132/08	1	10.9	6660	Group 4:Moshi, Hausa, Waa, Kokama, Busani, Gungui, and Zugu	F	No	Very healthy	2008	583	N	2	1	1	2	0	1	1	1	low	0															624								735
00133/09	1	7.96	491	Group 1:Akan	M	No	Average health	2009	584	N	2	1	1	2	1	2	1	1	low	0												452						415
00134/06	1	11.12	15000	Group 1:Akan	F	No	Average health	2007	646	N	3	1	3	1	0	2	1	2	low	0
00135/08	1	8.69	3180	Group 1:Akan	F	No	Average health	2008	384	N	2	1	3	1	1	2	1	1	low	0												458						568							433
00138/06	1	0.2	504	Group 1:Akan	F	No	Very healthy	2006	501	N	2	1	2	1	0	2	1	2	low	0					501
00138/07	1	15.08	5380	Group 1:Akan	F	No	Very healthy	2007	301	N	2	0	1	1	2	2	1	1	high	0							534						538						586		586
00139/09	2	39.35	9570		F	No	Very healthy	2009	1616	N	1	1	1	1	1	2	2	1	high	0													762					756
00140/08	1	3.84	1840	Group 1:Akan	F	No	Average health	2008	632	N	3	1	3	1	0	1	1	1	low	0
00141/09	1	15.82	99	Group 1:Akan	F	No	Very healthy	2009	832	N	3	1	1	1	0	2	1	0	high	0
00143/07	1	2.84	18400	Group 1:Akan	M	No	Very healthy	2007	410	P	3	1	1	1	0	1	1	2	low	1													368							311									514
00144/07	1	17.06	27600	Group 1:Akan	M	No	Very healthy	2007	384	N	2	1	1	1	0	1	1	0	high	0				384												292
00145/07	1	4.35	89300	Group 1:Akan	F	No	Average health	2007	338	N	3	0	1	1	1	1	1	2	low	0
00146/08	1	22.94	210000	Group 1:Akan	M	No	Average health	2008	374	N	2	1	1	1	2	2	3	0	high	1											286															625
00153/08	1	29.79	550000	Group 1:Akan	F	No	Average health	2008	379	P	1	1	2	1			1	0	high	0
00154/09	2	2.65	30000	Group 1:Akan	F	No	Average health	2009	335	N	3	0	1	1	2	2	1	2	low	1																	419					342						426
00156/08	1	4.32	165000	Group 1:Akan	F	No	Very healthy	2008	330	N	2	0	3	1	0	2	1	1	low	0														579							503
00158/08	2	23.08	57800	Group 1:Akan	M	No	Average health	2008	393	N	2	1	1	1	2	2	2	1	high	1							262									582											625
00165/08	2	4.03	2570	Group 1:Akan	F	No	Average health	2008	837	N	1	1	1	1	1	2	2	1	low	1					837										650									518
00169/08	1	6.06	2800	Group 1:Akan	F	No	Very healthy	2008	488	N	1	1	1	1	0	1	1	2	low	0					488															356
00171/09	1	0.2	48200	Group 1:Akan	F	No	Very healthy	2009	430	N	1	1	1	1	0	1	1	1	low	1																											580
00172/09	1	5.24	20400	Group 5: Ewe, Dagati, Sisala, Wala, Grussi, Frafra and unknown	F	No	Very healthy	2009	317	N	1	0	1	1	0	1	1	0	low	0				577	317
00173/07	2	23.27	21800	Group 5: Ewe, Dagati, Sisala, Wala, Grussi, Frafra and unknown	F	No	Very healthy		412	N	3	1	1	1	0	2	1	0	high	0															472						572
00175/07	1	9.21	377	Group 1:Akan	F	No	Very healthy	2007	889	N	1	1	1	1	0	1	1	1	low	1					889											350									953
00177/07	2	15.82	56500	Group 1:Akan	M	No	Very healthy	2007	309	N	2	0	1	1	0	2	1	2	high	1																		215		251						453	453
00178/09	1	0.58	64300	Group 1:Akan	F	No	Average health	2009	535	N	1	1	3	1	0	1	1		low	0
00180/09	1	9.22	99	Group 1:Akan	F	No	Very healthy	2009	659	N	1	1	2	1	0	1	2	0	low	0
00182/09	1	8.66	17900	Group 1:Akan	F	No	Very healthy	2008	453	N	3	1	2	1	0	1	1	2	low	1														285
00184/08	1	6.87	45200	Group 3: Dagbani, Basare/Basali, Gonja and Konkomba	F	No	Very healthy	2008	1198	N	1	1	1	2	1	1	1	0	low	0			1198																						896
00185/09	2	43.41	1770	Group 1:Akan	F	No	Average health	2009	693	N	1	1	1	1	0	2	2	2	high	0								693
00187/08	1	7.54	65900	Group 2:Gruma, Busanga, Bimoba and Kusasi	F	No	Average health	2008	351	N	3	1	2	1	2	2	1	1	low	1													494						406								525
00191/09	1	9.22	247000	Group 5: Ewe, Dagati, Sisala, Wala, Grussi, Frafra and unknown	F	No	Very healthy	2009	638	N	1	1	2	1			1	0	low	0
00199/09	2	56.08	40800	Group 4:Moshi, Hausa, Waa, Kokama, Busani, Gungui, and Zugu	F	No	Very healthy	2009	803	N	1	1	1	2	0	2	2		high	0
00202/08	2	5.97	42800	Group 1:Akan	F	No	Average health		345	N	3	0	2	1	1	2	2	0	low	0
00203/08	1	2.82	18700	Group 1:Akan	F	No	Very healthy	2008	552	N	2	1	1	1	0	1	1		low	0												590					790
00203/09	1	0.49	99	Group 1:Akan	F	No	Average health	2009	1308	N	2	1	3	1	0	1	1	0	low	0										789				1286											1187
00207/07	1	5.99	99	Group 1:Akan	F	No	Very healthy	2007	973	N	1	1	1	1	0	1	1	2	low	0																		1143	842									902
00207/08		33.08	14300	Group 5: Ewe, Dagati, Sisala, Wala, Grussi, Frafra and unknown	F	No	Average health	2008	367	N	2	1	1	1	0	1		0	high	1			267				958
00207/09	1	6.04	409000	Group 1:Akan	M	No	Average health	2009	436	N	2	1	3	1	0	1	1	2	low	1						401													202
00208/08	1	12.85	299000	Group 5: Ewe, Dagati, Sisala, Wala, Grussi, Frafra and unknown	M	No	Very healthy	2008	303	N	2	0	1	1	1	2	1	0	low	0
00210/07	1	14.81	34400	Group 5: Ewe, Dagati, Sisala, Wala, Grussi, Frafra and unknown	M	Yes	Average health	2007	384	N	3	1	1	1			1	2	low	0																			362		380								539
00211/09	1	29.49	84800	Group 4:Moshi, Hausa, Waa, Kokama, Busani, Gungui, and Zugu	F	No	Average health	2009	562	N	2	1	1	2	1	2	2	1	high	1														524									496
00213/08	1	4.7	75400	Group 4:Moshi, Hausa, Waa, Kokama, Busani, Gungui, and Zugu	F	No	Average health		342	P	3	0	3	2	2	2	1	0	low	1																							218						446
00214/08	3	3.97	175000	Group 1:Akan	F	No	Average health	2008	325	N	3	0	3	1	0	2	1		low	1															395							415
00215/08	1	4.76	644000	Group 4:Moshi, Hausa, Waa, Kokama, Busani, Gungui, and Zugu	F	No	Average health	2008	305	N	2	0	1	1	0	2	1	0	low	1
00217/08	2	1.29	1830	Group 1:Akan	F	No	Very healthy	2008	811	N	1	1	1	1	2	2	2	0	low	0
00220/09	1	20.54	31600	Group 1:Akan	F	No	Very healthy	2009	852	P	1	1	1	1	1	2	1	2	high	0														458									492
00222/08	1	5.23	99	Group 1:Akan	F	No	Average health	2008	303	N	2	0	2	1	0	1	1	0	low	1																								415	415
00223/07	2	8.21	99	Group 5: Ewe, Dagati, Sisala, Wala, Grussi, Frafra and unknown	F	No	Average health	2007	793	N	2	1	1	1	0	2	2	1	low	1																820				1156									1198
00225/08	3	12.11	1430000	Group 1:Akan	M	No	Very healthy	2008	304	P	2	0	3	2	2	2	3	0	low	1				264																		634
00226/08	1	21.86	47300	Group 1:Akan	F	No	Very healthy	2008	428	N	1	1	1	1	2	2	1	2	high	0					428
00226/08	1	21.86	47300	Group 1:Akan	F	No	Very healthy	2008	428	N	1	1	1	1	2	2	1	2	high	0					428
00226/09	2	19.61	42100	Group 1:Akan	M	No	Very healthy	2009	306	N	3	0	1	1	1	2	2	1	high	1						256						311			513
00227/08	1	40.65	67800	Group 1:Akan	M	No	Average health	2008	412	N	2	1	1	1	0	1	1	2	high	0
00228/08	2	19.56	190000	Group 5: Ewe, Dagati, Sisala, Wala, Grussi, Frafra and unknown	M	No	Average health	2008	493	N	3	1	1	2	2	2	2	1	high	0
00228/08	2	19.56	190000	Group 5: Ewe, Dagati, Sisala, Wala, Grussi, Frafra and unknown	M	No	Average health	2008	493	N	3	1	1	2	2	2	2	1	high	0
00234/07	1	9.39	781000	Group 4:Moshi, Hausa, Waa, Kokama, Busani, Gungui, and Zugu	F	No	Average health	2008	763	N	1	1	2	1	1	2	1	0	low	0
00237/07	1	0.49	12700	Group 4:Moshi, Hausa, Waa, Kokama, Busani, Gungui, and Zugu	F	No	Very healthy	2007	555	N	1	1	1	2	1	2	1	1	low	1
00237/07	1	0.49	12700	Group 4:Moshi, Hausa, Waa, Kokama, Busani, Gungui, and Zugu	F	No	Very healthy	2007	555	N	1	1	1	2	1	2	1	1	low	1
00237/08	1	10.67	33000	Group 5: Ewe, Dagati, Sisala, Wala, Grussi, Frafra and unknown	F	Yes	Very healthy	2007	391	N	3	1	2	1	1	2	2	1	low	1									944															627
00238/09	1	102	56100	Group 1:Akan	F	No	Average health	2009	493	P	2	1	1	1	1	2	1	0	high	0
00239/08		11.49	32800		M	No	Average health	2008	393	N	2	1	1	1				1	low	1
00241/08	1	4.47	83500	Group 1:Akan	F	No	Average health		447	N	2	1	1	1	0	1	1	1	low	1						382													427									241
00245/08	1	15.49	43100	Group 4:Moshi, Hausa, Waa, Kokama, Busani, Gungui, and Zugu	F	No	Very healthy	2008	579	N	1	1	3	2	0	2	1	0	high	1											567								511										618
00247/08	1	16.14	238000	Group 1:Akan	F	No	Very healthy	2008	394	N	3	1	2	1	0	1	1	0	high	1														365							167							815	815
00252/08	1	23.72	8260	Group 5: Ewe, Dagati, Sisala, Wala, Grussi, Frafra and unknown	F	No	Average health	2008	487	N	2	1	1	1	0	1	1	2	high	0																						562		453
00255/09	1	24.49	13800	Group 1:Akan	M	No	Very healthy	2009	407	N	3	1	2	1	2	1	1	2	high	1																560						138						395
00256/07	1	29.26	823	Group 1:Akan	F	No	Very healthy	2007	819	N	2	1	1	1	0	1	1	2	high	0															852						960							759	351
00256/09	2	63.32	442000	Group 1:Akan	M	No	Average health	2009	504	P	2	1	2	1	2	1	2	1	high	1
00257/07	2	16.08	67900	Group 1:Akan	F	No		2007	1098	N	1	1	2	1	0	2	2	2	high	0
00257/09	1	6.87	231000	Group 1:Akan	F	No	Very healthy	2009	436	P	3	1	1	1	0	2	1	2	low	1												322			395										679
00259/09	1	23.21	225000	Group 1:Akan	F	No	Average health	2009	378	N	3	1	2	1	0	2	1	1	high	0
00261/07	1	7.68	77900	Group 5: Ewe, Dagati, Sisala, Wala, Grussi, Frafra and unknown	F	No	Very healthy	2007	472	N	2	1	1	1	0	1	1	2	low	1					472																			308				473
00262/07	1	12.2	22600	Group 1:Akan	F	No	Very healthy	2007	374	N	2	1	1	1	0	1	1	2	low	0															422
00262/09		7.15	52100	Group 5: Ewe, Dagati, Sisala, Wala, Grussi, Frafra and unknown	F	No	Very healthy		454	N	3	1	2	1	1	2		0	low	1												296															845
00265/08		4.48	39500	Group 5: Ewe, Dagati, Sisala, Wala, Grussi, Frafra and unknown	F	No	Very healthy	2008	320	N	2	0	1	1	1	2	1	2	low	0						320
00267/09	2	93.04	1040	Group 1:Akan	F	No	Very healthy	2009	494	N	1	1		1	2	2	2	0	high	0
00269/07	2	15.44	79000	Group 5: Ewe, Dagati, Sisala, Wala, Grussi, Frafra and unknown	M	Yes	Very healthy	2007	306	N	2	0	1	1	1	2	2	0	high	0							482									392
00269/09	2	19.98	165000	Group 1:Akan	F	No	Average health	2009	441	N	2	1	2	1	2	2	2	1	high	0										1025						727
00273/07	1	0.2	147000	Group 1:Akan	F	No	Very healthy	2007	1041	N	2	1	1	1	2	2	2	2	low	0													731	602						708
00274/09	3	45	385000	Group 1:Akan	F	No	Average health	2009	728	N	2	1	1	1	2	2	3	0	high	0
00281/08		4.35	247000	Group 1:Akan	F	No	Average health	2008	833	N	1	1	2	1	0	2		1	low	0
00282/09	2	6.7	86	Group 1:Akan	F	No	Very healthy	2009	1277	N	1	1	1	1	2	2	2	2	low	1
00284/09	2	21.68	37600	Group 1:Akan	F	No	Average health	2009	728	P	1	1	1	1	2	2	2	2	high	0																											710
00285/08	1	30.63	45200	Group 1:Akan	M	No	Very healthy	2008	444	N	2	1	1	1	0	1	1	2	high	0
00288/09	2	19.83	599000	Group 1:Akan	F	No	Average health	2009	442	N	3	1	2	1	2	2	2	1	high	1							442					231														361
00290/09	2	33.6	20200	Group 1:Akan	F	No	Average health	2009	1084	N	2	1	1	1	2	2	2	0	high	1													249													667
00291/08	1	36.98	450000	Group 1:Akan	M	No	Very healthy	2008	315	N	1	0	3	1	0	1	1	2	high	0
00292/08	1	10.46	296000	Group 1:Akan	F	No	Average health	2008	558	P	2	1	2	1	1	1	1	0	low	0							975																		987
00292/09	2	18.75	99	Group 1:Akan	F	No	Very healthy	2009	1383	N	3	1	1	1	2	2	2	0	high	0							975												1085						987
00302/08	1	12.96	141000	Group 5: Ewe, Dagati, Sisala, Wala, Grussi, Frafra and unknown	F	Yes	Very healthy	2008	504	N	2	1	1	1	1	2	1	2	low	1												414								412									246
00303/08	1	4.9	17500	Group 1:Akan	F	No	Very healthy	2009	855	N	2	1	1	1	0	2	1	1	low	1														678									537					492
00306/08	1	7.23	99	Group 1:Akan	F	No	Very healthy	2008	1088	N	2	1	1	1	1	1	1	1	low	0
00307/09	2	4.84	93600	Group 1:Akan	F	No	Very healthy	2009	384	N	1	1	3	1	0	2	2	2	low	1												311				275
00312/09	2	14.47	12800	Group 1:Akan	F	No	Very healthy		569	N	3	1	1	1	1	2	2	0	low	0																446											476	476
00314/09	2	14.33	99	Group 1:Akan	F	No	Very healthy	2009	2145	N	1	1	2	1	1	2	2	0	low	0
00315/08	1	109.87	8360		F	No	Very healthy	2008	973	N	1	1	1	1	1	2	1	2	high	0			973											780
00317/09	2	15.45	85800	Group 1:Akan	F	No	Very healthy	2009	574	N	1	1	3	1	1	2	2	1	high	0
00319/09	2	36.93	666000	Group 1:Akan	F	No	Average health	2009	509	P	1	1	3	1	1	2	2	0	high	0
00320/08	1	3.6	117	Group 1:Akan	F	No	Average health	2008	338	N	2	0	1	1	0	1	1	1	low	0
00320/09	2	21.59	32300	Group 1:Akan	M	No	Very healthy	2009	656	P	3	1	2	1	2	2	2	1	high	0
00323/09	1	6.85	4560	Group 1:Akan	F	No	Average health	2009	936	N	3	1	1	2		2	3	0	low	0
00324/08	1	7.21	105	Group 1:Akan	F	No	Very healthy	2008	597	N	2	1	1	1	1	1	1	1	low	1											454							682							961
00325/09	2	29.35	99	Group 1:Akan	F	Yes	Very healthy	2009	1158	N	3	1	1	1	0	2	2		high	0
00328/08	1	24.19	413000	Group 1:Akan	F	No	Average health	2008	622	N	1	1	1	1	0	1	1	2	high	0				622							631
00329/09	2	15.51	47300	Group 1:Akan	F	No	Very healthy	2009	844	N	2	1	1		0	2	2	0	high	0
00336/08		18.75	28400	Group 1:Akan	F	No	Average health	2004	658	N	3	1	2	1				2	high	1																			415			386						396
00338/09		3.23	3400	Group 1:Akan	F	No		2009	952	N	1	1	1	2				1	low	0
00339/08	1	28.42	20500	Group 1:Akan	M	No	Average health	2008	933	N	2	1	1	2	0	1	1	0	high	0				933
00340/07	1	8.25	129000	Group 1:Akan	F	No	Very healthy	2007	515	N	2	1	1	1	0	1	1	2	low	1					515							550
00346/09	2	10.36	2320	Group 1:Akan	F	No	Very healthy	2009	491	N	3	1	2	1	0	2	2	0	low	0									248								349						585
00347/07	1	0.2	20	Group 1:Akan	F	No	Average health	2007	915	N	2	1	2	1	1	1	1	1	low	0
00348/08	1	4.67	4850	Group 1:Akan	F	Yes	Very healthy	2008	525	N	2	1	3	1	1	1	2	1	low	0
00349/07	1	6.25	8330	Group 1:Akan	M	No	Average health	2007	409	P	2	1	1	1	1	1	1	2	low	0
00353/08		1.57	3530	Group 4:Moshi, Hausa, Waa, Kokama, Busani, Gungui, and Zugu	F	No	Very healthy	2008	658	N	2	1	1	2				1	low	0			673
00355/07	1	3.44	3550	Group 1:Akan	F	No	Average health	2007	484	N	3	1	3	1	1	1	1	0	low	0																			669					622
00355/08	1	2.55	8170	Group 1:Akan	F	No	Average health	2008	312	N	1	0	1	1	0	1	1	2	low	0
00357/08	1	11.33		Group 1:Akan	M	No	Average health	2008	928	N	2	1	1	1	0	1	1	2	low	0							391
00358/09	2	9.91	22800	Group 5: Ewe, Dagati, Sisala, Wala, Grussi, Frafra and unknown	F	No	Average health	2009	639	P	3	1	1	2	0	2	2	0	low	1																		801									905
00361/09		14.01	4750	Group 5: Ewe, Dagati, Sisala, Wala, Grussi, Frafra and unknown	F	No			448	P	2	1	2	2				0	low	0
00362/08	1	9.79	205000	Group 1:Akan	F	No	Average health	2008	343	N	2	0	1	1	0	1	1	2	low	0
00371/08	1	29.39	309000	Group 3: Dagbani, Basare/Basali, Gonja and Konkomba	M	No	Average health	2008	492	N	3	1	1	2	0	1	1	1	high	1			492												197
00375/09	2	17.9	14500	Group 1:Akan	F	No	Very healthy	2009	535	N	2	1	1	1	0	2	2	1	high	0
00377/07	1	0.2	1490	Group 1:Akan	F	No	Average health	2007	643	N	1	1	1	1	0	1	1	1	low	0				643											702							928			609
00379/09	2	5.31	54000	Group 1:Akan	F	No	Very healthy	2007	544	N	2	1	2		0	2	2	2	low	0
00381/07	1	16.41	87300	Group 1:Akan	M	No	Average health	2007	501	N	3	1	1	1	2	1	1	1	high	0																	547							720
00382/08	1	26.5	457000	Group 3: Dagbani, Basare/Basali, Gonja and Konkomba	M	No	Very healthy	2008	318	N	2	0	3	2	0	2	2	1	high	1
00384/09	2	25.26	58200	Group 1:Akan	F	No	Very healthy	2009	418	N	2	1	1	1	0	2	2	1	high	1														197												410
00386/07	1	1.42	5730	Group 1:Akan	M	No	Very healthy	2008	418	N	2	1	1	1	0	1	1	2	low	1															398				424
00386/08	1	31.51	25200	Group 1:Akan	F	No	Very healthy	2008	344	N	1	0	1	1	0	1	1	0	high	0
00387/08	1	18.74	210000	Group 1:Akan	F	No	Very healthy	2008	429	P	2	1	1	1	0	1	1	1	high	0										813				476						686
00392/07	1	4.36	361000	Group 1:Akan	F	No	Very healthy	2007	666	N	2	1	1	1	0	1	1	2	low	0
00396/08	1	2.3	3590	Group 4:Moshi, Hausa, Waa, Kokama, Busani, Gungui, and Zugu	F	No	Average health	2008	633	N	1	1	1	2	1	2	1	0	low	1												713
00399/09	1	52.76	391000	Group 1:Akan	F	No	Poor health	2009	409	N	1	1	1	1	0	2	1	0	high	0
00403/07	1	22.34	99	Group 3: Dagbani, Basare/Basali, Gonja and Konkomba	F	No	Very healthy	2007	667	N	2	1	1	1	0	1	1	0	high	0															488							358
00406/07	1	4.57	2320	Group 1:Akan	F	No	Very healthy	2007	601	N	2	1	1	1	0	1	1	2	low	0												455													498
00407/09	2	6.09	1030	Group 1:Akan	F	No	Very healthy	2009	898	N	2	1	1	1	0	2	2	1	low	0
00408/09	2	15.72	1430	Group 1:Akan	F	No	Very healthy	2009	411	N	1	1	1	1	0	2	2	1	high	0
00409/09	2	27.35	655000	Group 1:Akan	F	No	Poor health	2009	624	N	1	1	1	1	0	2	2	2	high	1													576													582
00413/09	2	53.13	20500	Group 1:Akan	M	No	Very healthy		606	N	2	1	1	1	1	2	2	2	high	0														441														1034
00414/09	2	34.37	62700	Group 1:Akan	M	No	Average health		401	P	2	1	3	1	0	2	2	1	high	0
00421/08	2	3.17	9490	Group 4:Moshi, Hausa, Waa, Kokama, Busani, Gungui, and Zugu	F	No	Very healthy	2008	793	N	2	1	1	2	0	2	2	1	low	0						984						871
00422/09	2	11.22	142000	Group 5: Ewe, Dagati, Sisala, Wala, Grussi, Frafra and unknown	F	No	Very healthy	2009	602	N	2	1		2	0	2	2	1	low	0
00423/07	1	31.77	14300	Group 1:Akan	F	No	Average health	2007	587	N	3	1	2	1	2	2	1	0	high	1																						278
00423/08	2	3.64	10400	Group 5: Ewe, Dagati, Sisala, Wala, Grussi, Frafra and unknown	F	No	Very healthy	2008	772	P	1	1	3	1	2	2	2	0	low	0
00423/09	2	36.8	3820000	Group 3: Dagbani, Basare/Basali, Gonja and Konkomba	M	No	Average health	2009	699	N	2	1	2	2	0	2	2	2	high	0
00424/08	1	13.99	60400	Group 5: Ewe, Dagati, Sisala, Wala, Grussi, Frafra and unknown	M	Yes	Average health	2008	590	P	1	1	3	2	0	1	1	2	low	0							1104					839
00426/08	1	5.82	19900	Group 1:Akan	F	No	Average health	2008	537	N	2	1	3	1	0	1	1	2	low	0															698			892											507
00427/08	1	2.44	7970	Group 1:Akan	F	No	Average health	2008	404	N	1	1	1	1			1	2	low	0
00428/07	1	5.36	30900	Group 1:Akan	F	No	Very healthy	2007	1126	N	2	1	1	1	1	2	1	1	low	0
00428/08	2	12.36	14000	Group 1:Akan	F	No	Average health	2008	556	N	2	1	1	1	2	2	3	1	low	1				505								589
00430/09	2	15.74	99	Group 4:Moshi, Hausa, Waa, Kokama, Busani, Gungui, and Zugu	F	No	Very healthy	2009	1020	N	1	1	1	2	0	2	2	0	high	0
00434/08	1	20.28	115000	Group 5: Ewe, Dagati, Sisala, Wala, Grussi, Frafra and unknown	M	No	Very healthy	2008	465	N	1	1	3	1	0	1	1	2	high	0
00437/07	1	0.2	99	Group 1:Akan	F	No	Very healthy	2007	1078	N	2	1	1	1	0	1	1	1	low	0
00439/09	2	6.01	99	Group 1:Akan	F	No	Very healthy	2009	924	N	2	1	1	1	0	2	2	2	low	0									924					898
00443/08	1	24.8	17300	Group 1:Akan	F	No	Average health	2008	652	N	1	1	1	1	1	2	1	1	high	0
00446/07	1	6.65	102000	Group 1:Akan	F	No	Very healthy	2007	355	N	2	1	3	1	0	1	1	1	low	1							392																			421
00447/08	1	15.66	16600	Group 1:Akan	F	No	Very healthy	2008	825	N	2	1	1	1	0	1	1	2	high	1																670								587
00451/07	2	1	55600	Group 1:Akan	F	Yes	Very healthy	2008	1126	N	2	1	1	1	1	2	1	2	low	0											414							543								436
00461/08	1	6.49	29300	Group 1:Akan	F	No	Very healthy	2008	1612	N	2	1	1	1	0	2	2	0	low	0						1619						1431
00464/09	2	22.82	243000	Group 1:Akan	F	No	Very healthy	2009	552	N	2	1	1	1	0	2	1	0	high	1																	341												618
00465/08	1	24.9	11400	Group 1:Akan	F	No	Very healthy	September	582	N	1	1	1	1	0	1	1	2	high	0									388										353
00466/08	1	18.71	115	Group 1:Akan	F	No	Average health	2008	701	N	2	1	1	1	0	1	1	2	high	0	835			701
00474/08	1	53.97	5300	Group 1:Akan	F	No	Average health	2008	304	P	3	0	1	1	0	1	1	1	high	1																										962
00477/08	3	10.25	128000	Group 1:Akan	F	Yes	Average health	2008	940	N	1	1	1	1	2	1	3	1	low	1							692												693									639
00478/08	2	22.13	66700	Group 4:Moshi, Hausa, Waa, Kokama, Busani, Gungui, and Zugu	F	No	Very healthy	2008	498	N	2	1	1	2	0	2	2	2	high	0																		473								413
00480/08	1	6.02	1710	Group 1:Akan	F	No	Average health	2008	544	N	2	1	1	1	0	2	1	1	low	0
00488/08	2	3.25	68000	Group 1:Akan	M	No	Very healthy	2008	743	N	2	1	1	1	0	2	2	2	low	0										813					577
00493/08		48.5	331000	Group 1:Akan	F	Yes	Very healthy	2008	334	N	3	0	3	1	0	1		2	high	1							392																	423
00512/08	2	28.83	474000	Group 1:Akan	F	No	Average health	2008	980	P	2	1	2	1	2	2	2	1	high	0
00514/08	1	31.22	1610	Group 1:Akan	F	No	Average health	2008	943	N	1	1	3	1	1	2	1	0	high	0			943																						584			589
00517/08	1	24.33	22500	Group 1:Akan	M	No	Average health	2008	395	N	3	1	1	1	0	1	1	2	high	0																		361
00539/08	1	21.31	18800	Group 1:Akan	F	No	Very healthy	2008	352	N	2	1	1	1	0	1	1	2	high	1											584					899												753
00543/08	1	25.02	9030	Group 5: Ewe, Dagati, Sisala, Wala, Grussi, Frafra and unknown	F	No	Average health	2008	482	P	1	1	1	1	0	1	1	1	high	0
00548/08	1	3.17	172000	Group 4:Moshi, Hausa, Waa, Kokama, Busani, Gungui, and Zugu	F	No	Average health	2008	424	N	2	1	1	2	0	2	1	1	low	1			219													357										616
00549/08	1	10.06	85	Group 1:Akan	F	No	Very healthy	2008	1310	P	2	1	1	1	2	2	3	2	low	0
00550/08	2	37.6	204	Group 1:Akan	F	No	Average health	2009	355	N	3	1	2	1			2	0	high	1									436					257									137
00568/08	1	21.51	21100	Group 1:Akan	F	No	Average health	2008	1093	N	1	1	1	1	0	1	1	1	high	0												1031										1371					1116
00577/08	1	7.74	103000	Group 1:Akan	F	No	Average health	2008	469	N	3	1	3	1	0	2	1	2	low	1											339			379												770
00586/08	1	6.26	15900	Group 1:Akan	F	No	Average health	2008	867	N	3	1	1	1	0	1	1	0	low	0
00589/08	1	8.53	2790	Group 1:Akan	F	No	Average health	2008	489	N	1	1	1	1	0	2	1		low	0
00590/08	1	14.79	79900	Group 1:Akan	F	No	Average health	2008	419	N	1	1	1	1	0	1	1	2	low	1												392			332
00593/08	1	2.26	41100	Group 1:Akan	F	No	Average health	2008	811	N	1	1	1	1			1	1	low	0
00595/08	1	14.14	1190000	Group 1:Akan	F	No	Poor health	2008	396	N	3	1	2	1	0	1	1	1	low	0
00599/08	1	23.82	189000	Group 1:Akan	F	No	Average health	2008	494	N	2	1	3	1	0	1	1	1	high	1									406								480									496	496
00603/08	2	19.35	434	Group 1:Akan	F	No	Very healthy	2008	694	N	2	1	1	1	0	2	2	1	high	0
00609/08	2	6.87	61800	Group 5: Ewe, Dagati, Sisala, Wala, Grussi, Frafra and unknown	F	No	Very healthy	2008	436	N	1	1	1	2	0	2	2	2	low	0																700			488							370
00618/08	1	18.15	163000	Group 5: Ewe, Dagati, Sisala, Wala, Grussi, Frafra and unknown	M	No	Very healthy	2008	449	N	2	1	1	1	0	1	1	1	high	1					337												499												600
00627/08	1	4.21	64400	Group 1:Akan	F	Yes	Very healthy	2008	707	N	1	1	1	1	0	1		2	low	0
00628/08	1	5.25	10300	Group 5: Ewe, Dagati, Sisala, Wala, Grussi, Frafra and unknown	F	No	Average health	2008	691	P	1	1	1	1	2	2	2	0	low	0																663			403									487
00630/08	1	0.2	164000	Group 1:Akan	F	No	Very healthy	2008	528	P	3	1	1	1	0	1	1	2	low	1												410				295										427
00639/08	1	17.15	700000	Group 1:Akan	M	No	Average health	2008	373	N	2	1	1	1	0	1	1	1	high	0
00659/08	1	14.82	24300	Group 1:Akan	F	No	Average health	2008	572	N	1	1	3	1	0	1	1	0	low	0
00661/08	2	25.09	50200	Group 1:Akan	F	No	Very healthy	2008	528	N	1	1	3	1	0	2	2	1	high	0				362					528
00672/08	1	9.79	334000	Group 1:Akan	F	No	Average health	2008	340	N	3	0	1	1	1	1	1	0	low	1												420											738				648
00677/08	1	10.27	661000	Group 1:Akan	F	No	Average health	2008	689	N	1	1	1	1	0	1	1	0	low	0
00682/08	1	21.66	210000	Group 1:Akan	F	No	Very healthy		612	N	2	1	1	1			1	0	high	0														639				784										915
00683/08	1	6.19	1640	Group 1:Akan	F	No	Average health	2008	824	N	3	1		1	0	1	1		low	0
00684/08		10.63	5650	Group 1:Akan	F	No	Very healthy	2008	739	N	2	1	1	1	0	1	1	1	low	0							1243										685
00686/08	1	4.98	3710	Group 1:Akan	F	No	Average health	2008	442	N	2	1	1	1	0	1	1	0	low	1									619			915															738
00699/08	1	16.49	522000	Group 1:Akan	M	No	Very healthy	2008	384	N	3	1	2	1	1	2	1	2	high	0
00713/08	1	8.77	99	Group 2:Gruma, Busanga, Bimoba and Kusasi	F	No	Average health	2008	441	N	2	1	3	2	1	2	1	0	low	0
00719/08	1	8.12	38600	Group 1:Akan	F	No	Very healthy	2008	703	N	1	1	1	2		2	1	0	low	0
00725/08	2	15.91	127000	Group 1:Akan	F	No	Very healthy	2008	636	N	1	1	1	1	2	1	3	0	high	0												974							735						437
00727/08	1	9.85	213000	Group 5: Ewe, Dagati, Sisala, Wala, Grussi, Frafra and unknown	F	No	Average health	2008	889	P	2	1	1	1	1	2	2	0	low	0
00733/08	1	5.85	170000	Group 3: Dagbani, Basare/Basali, Gonja and Konkomba	F	No	Average health	2008	419	N	2	1	2	1	0	1	1	2	low	1															481				496								547
00734/08	1	4.13	3550	Group 1:Akan	F	No	Average health	2008	1118	N	1	1	2	1	0	1	1	1	low	0
00739/08	1	18.95	1580000	Group 5: Ewe, Dagati, Sisala, Wala, Grussi, Frafra and unknown	F	No	Average health	2008	338	N	1	0	1	1	2	2	1	0	high	1												298					406							379
00743/08	2	3.69	85100	Group 1:Akan	F	No	Average health	December	370	N	3	1	2	1	1	1	2	0	low	1												387											418
00747/08	1	11.83	104	Group 1:Akan	F	No	Very healthy	2008	809	N	3	1	1	1	2	1	1	1	low	0
[truncated: 30 more columns]
